# Supplementary material for: Sorting nexin-dependent therapeutic targeting of oncogenic epidermal growth factor receptor
Source: Cancer Gene Ther. 2022 Oct 17;30(2):267–76. doi: 10.1038/s41417-022-00541-7 (PMC9935382; doi:10.1038/s41417-022-00541-7)
Supplement: Supplementary file 4 — Supplemental Fig 3 [file 41417_2022_541_MOESM4_ESM.xlsx]

## Sheet: Sheet1
	ID	6.6.R	7.11.R	7.3.7	6.9.LR	7.1.9	6.13.7	7.1.L	6.9.R	6.4.L
		(cPTD4)	(cPTD4)	(cPTD4)	(cSNX1.3)	(cSNX1.3)	(cSNX1.3)	(cPTD4)	(cPTD4)	(cSNX1.3)
	Fat Pad	Mammary adenomatous to lobular (atypical) hyperplasia; In situ mammary adenocarcinoma	Mammary adenomatous to lobular (atypical) hyperplasia; Focal granulomatous mastitis	Mammary adenomatous to lobular (atypical) hyperplasia; In situ mammary adenocarcinoma	Mammary adenomatous to lobular (atypical) hyperplasia; In situ mammary adenocarcinoma	Mammary adenomatous to lobular (atypical) hyperplasia; In situ cystic (small) mammary adenocarcinoma	Mammary adenomatous to lobular (atypical) hyperplasia; In situ mammary adenocarcinoma	Mammary adenomatous to lobular (atypical) hyperplasia; multicentric in situ mammary adenocarcinoma	Mammary adenomatous to lobular (atypical) hyperplasia; In situ mammary adenocarcinoma	Mammary adenomatous to lobular (atypical) hyperplasia; In situ mammary adenocarcinoma; Focal granulomatous mastitis
	Tumor	(L2) Mammary adenocarcinoma (cystic papillary)	(L4) Mammary adenocarcinoma	(L2) necrotic material	(L4) Mixed malignant tumor (fibrous component)	(L4) Mammary adenomatous to lobular (atypical) hyperplasia	No slide submitted	(L3) Mixed malignant tumor (epithelial component)	(L4) Mixed malignant tumor (epithelial component)	(L4) Mammary adenomatous to lobular (atypical) hyperplasia; Adenoma; In situ mammary adenocarcinoma
	Tumor	(R4) Mammary adenocarcinoma (cystic papillary)	(R4) Mammary adenomatous hyperplasia; Chronic mastitis	(R2) Mammary adenocarcinoma (solid)	No slide submitted	(R4) Mammary adenocarcinoma	(R2) Mammary adenocarcinoma (cystic)	(L4) Mammary adenocarcinoma	(L5) mammary carcinoma (solid)	(R4) Mammary adenomatous to lobular (atypical) hyperplasia; Cystic ectasia
